# Supplementary material for: Genetically Predicted Levels of Serum Metabolites and Risk of Sarcopenia: A Mendelian Randomization Study
Source: Nutrients. 2023 Sep 13;15(18):3964. doi: 10.3390/nu15183964 (PMC10536442; doi:10.3390/nu15183964)
Supplement: Supplementary file 1 [file nutrients-15-03964-s001.zip]

Archive with 1 entries (1 files):
- nutrients-2577942-supplementary.pdf
